# Supplementary material for: A bacterial and viral genome catalogue from Atlantic salmon highlights diverse gut microbiome compositions at pre- and post-smolt life stages
Source: Anim Microbiome. 2025 Aug 11;7:85. doi: 10.1186/s42523-025-00453-5 (PMC12341145; doi:10.1186/s42523-025-00453-5)
Supplement: Supplementary file 1 — Additional file 1: PLSDB matches to 22 plasmids sequence representatives. [file 42523_2025_453_MOESM1_ESM.csv]

plasmid_sequence_id	cluster_size	plsdb_id	percentage_identity	alignment_length	mismatches	gap_openings	query_start	query_end	subject_start	subject_end	evalue	plsdb_description	topology	completeness	taxon_id	length
ERZ2627060.186-NODE-186-length-6641-cov-4.766930|plasmid-1:6641	1	NZ_CP016846.1	93.143	5644	338	35	5	5633	62319	67928	0	Carnobacterium maltaromaticum strain TMW 2.1581 plasmid pL21581-2, complete sequence	circular	complete	2751	81683
ERZ13633670.46-NODE-46-length-52440-cov-11.315968|plasmid-1:52440	60	CP065422.1	99.996	52387	2	0	53	52439	57044	4658	0	Priestia aryabhattai strain GW320 plasmid unnamed1, complete sequence	circular	complete	412384	152341
ERZ13633634.52-NODE-52-length-44000-cov-8.601957|plasmid-1:44000	74	NZ_CP069081.1	99.998	43896	1	0	51	43946	14375	58270	0	Pseudomonas putida strain LWPZF plasmid pLWPZF, complete sequence	circular	complete	303	160969
ERZ13633770.36-NODE-36-length-11726-cov-3.682375|plasmid-1:11726	4	NZ_CP129201.1	99.935	10798	3	4	928	11725	483119	493912	0	Pseudomonas aeruginosa strain PA942 plasmid pPA942-IMP45, complete sequence	circular	complete	287	506353
ERZ13633654.58-NODE-59-length-5894-cov-3.033225|plasmid-1:5894	1	NZ_CP069081.1	99.932	5893	4	0	1	5893	68914	63022	0	Pseudomonas putida strain LWPZF plasmid pLWPZF, complete sequence	circular	complete	303	160969
ERZ13633735.18-NODE-19-length-5018-cov-3.267782|plasmid-1:5018	1	NZ_CP133752.1	99.103	5017	45	0	1	5017	108667	103651	0	Pseudomonas aeruginosa strain ZYPA1927 plasmid pZYPA1927, complete sequence	circular	complete	287	179608
ERZ13633697.38-NODE-39-length-7221-cov-3.248674|plasmid-1:7221	1	NZ_CP064947.1	99.972	7220	2	0	1	7220	9549	2330	0	Pseudomonas fulva strain ZDHY414 plasmid unnamed, complete sequence	circular	complete	47880	150273
ERZ13633730.124-NODE-124-length-16089-cov-6.628726|plasmid-1:16089	36	NZ_CP069081.1	100	14383	0	0	53	14435	14383	1	0	Pseudomonas putida strain LWPZF plasmid pLWPZF, complete sequence	circular	complete	303	160969
ERZ13633730.197-NODE-198-length-5321-cov-5.908090|plasmid-1:5321	1	NZ_CP009975.1	91.773	5275	423	8	53	5320	342807	337537	0	Pseudomonas putida S12 plasmid pTTS12, complete sequence	circular	complete	1215087	583900
ERZ13633602.61-NODE-61-length-30934-cov-5.823505|plasmid-1:30934	7	CP109682.1	99.628	27674	103	0	3260	30933	211522	239195	0	Pseudomonas aeruginosa strain 2017-45-169 plasmid p2017-45-169_2, complete sequence	circular	complete	287	424881
ERZ12590868.81536-k141-68577|plasmid-1:20912	2	NZ_AP024856.1	86.544	19360	2475	80	252	19529	124270	143581	0	Photobacterium toruni strain CECT 9189 plasmid pCECT9189-1, complete sequence	circular	complete	1935446	217175
ERZ12590876.21021-k141-319946|plasmid-1:6116	2	NZ_CP016726.2	95.469	6025	245	12	26	6045	76082	82083	0	Lactococcus lactis subsp. lactis strain UC08 plasmid pUC08A, complete sequence	circular	complete	1360	89016
ERZ12590876.35166-k141-222442|plasmid-1:5988	3	NZ_CP090188.1	99.599	5987	24	0	1	5987	44052	50038	0	Lactiplantibacillus plantarum strain ST plasmid unnamed4, complete sequence	linear	complete	1590	59781
ERZ12590876.47187-k141-312446|plasmid-1:7146	2	NZ_CP096866.1	99.734	7145	19	0	1	7145	20975	13831	0	Lactiplantibacillus plantarum strain SS6 plasmid unnamed2, complete sequence	circular	complete	1590	54859
ERZ12590876.95855-k141-192805|plasmid-1:5825	1	CP120659.1	97.472	5735	136	9	96	5824	41868	47599	0	Lactiplantibacillus plantarum strain CYLB47 plasmid pCYLB47-1, complete sequence	circular	complete	1590	71871
ERZ12590882.22185-k141-140008|plasmid-1:7071	1	NZ_CP061716.1	98.487	7071	106	1	1	7070	16044	23114	0	Pediococcus acidilactici strain HN9 plasmid pHN9-1, complete sequence	circular	complete	1254	42239
ERZ12590882.74778-k141-354297|plasmid-1:7394	1	NZ_CP014052.1	86.153	6709	889	33	454	7142	145625	138937	0	Vibrio alginolyticus strain FDAARGOS_108 plasmid unnamed1, complete sequence	circular	complete	663	217123
ERZ12590892.29114-k141-337443|plasmid-1:6601	1	NZ_CP114196.1	88.221	5671	635	27	941	6600	160706	166354	0	Vibrio parahaemolyticus strain vp-HL-202005 plasmid pHLA, complete sequence	circular	complete	670	222614
ERZ12590892.54532-k141-579251|plasmid-1:13119	3	NZ_CP028278.1	97.996	12427	244	5	441	12865	19228	6805	0	Lactiplantibacillus plantarum strain SRCM100995 plasmid unnamed3, complete sequence	circular	complete	1590	54337
ERZ12590892.117641-k141-252278|plasmid-1:5196	2	NZ_CP071893.1	97.615	5200	115	9	1	5195	31811	37006	0	Lactiplantibacillus plantarum strain KLDS1.0386 plasmid p1, complete sequence	circular	complete	1590	78020
ERZ12590892.126722-k141-442552|plasmid-1:5684	1	CP065973.1	98.944	5209	54	1	1	5209	37623	32416	0	Leuconostoc pseudomesenteroides strain FDAARGOS_1004 plasmid unnamed1, complete sequence	circular	complete	33968	43806
ERZ12590892.134570-k141-105707|plasmid-1:6950	1	NZ_CP097295.1	96.074	6954	256	11	1	6949	136698	129757	0	Vibrio sp. J383 plasmid p.J383, complete sequence	circular	complete	2942997	201166
