# Supplementary material for: A bacterial and viral genome catalogue from Atlantic salmon highlights diverse gut microbiome compositions at pre- and post-smolt life stages
Source: Anim Microbiome. 2025 Aug 11;7:85. doi: 10.1186/s42523-025-00453-5 (PMC12341145; doi:10.1186/s42523-025-00453-5)
Supplement: Supplementary file 2 — Additional file 2: Genome completeness and contamination stats after removal of plasmids sequence. [file 42523_2025_453_MOESM2_ESM.csv]

genome	genome_taxonomy	num_contigs_removed	completeness	contamination	new_completeness	new_contamination	percentage_completeness_difference	percentage_contamination_difference
trialA_bin.5.fa	Cetobacterium_A	1	76.77	1.765	76.78	1.77	0.01	0.005
ERR4918676_bin.2.fa	Photobacterium_phosphoreum	8	97.12	2.255	97.12	2.26	0	0.005
ERR4918461_bin.2.fa	Aliivibrio	6	89.55	1.396	89.01	1.4	-0.54	0.004
ERR4918552_bin.2.fa	Aliivibrio	4	90.86	0.266	90.86	0.27	0	0.004
ERR4918615_bin.1.fa	Brevinema	2	57.28	0.266	57.29	0.27	0.01	0.004
ERR4918515_bin.1.fa	Mycoplasmoidaceae	2	93.71	1.666	93.72	1.67	0.01	0.004
ERR4918746_bin.2.fa	Photobacterium_phosphoreum	8	97.12	0.266	97.12	0.27	0	0.004
trialB_bin.8.fa	Brevinema	1	92.13	2.247	92.13	2.25	0	0.003
ERR4918623_bin.1.fa	Photobacterium_phosphoreum	11	78.54	0.577	78.54	0.58	0	0.003
ERR4918733_bin.1.fa	Photobacterium_phosphoreum	6	97.12	0.297	97.12	0.3	0	0.003
ERR9358570bin.1.fa	Pseudomonas_aeruginosa	2	64.5	0.487	64.18	0.49	-0.32	0.003
ERR9358625bin.1.fa	Pseudomonas_aeruginosa	3	96.68	0.137	96.68	0.14	0	0.003
ERR4918611_bin.2.fa	Photobacterium_phosphoreum	7	97.12	0.558	97.12	0.56	0	0.002
ERR4918687_bin.1.fa	Photobacterium_phosphoreum	17	56.36	0.368	56.37	0.37	0.01	0.002
ERR9358608bin.1.fa	Pseudomonas_aeruginosa	8	89.75	1.118	89.1	1.12	-0.65	0.002
ERR9360664bin.1.fa	Pseudomonas_aeruginosa	14	81.03	3.448	81.03	3.45	0	0.002
ERR4918595_bin.2.fa	Brevinema	1	92.13	0	92.13	0	0	0
ERR4918609_bin.1.fa	Brevinema	1	92.13	0	92.13	0	0	0
ERR4918646_bin.2.fa	Brevinema	1	92.13	0	92.13	0	0	0
ERR4918633_bin.1.fa	Brevinema	1	93.25	3.37	93.26	3.37	0.01	0
ERR4918424_bin.2.fa	Cetobacterium_A	20	68.91	0	67.79	0	-1.12	0
ERR4918all_bin.2.fa	Leuconostoc_citreum	4	66.62	0.28	66.06	0.28	-0.56	0
ERR4918528_bin.1.fa	Mycoplasmoidaceae	1	94.48	2	94.49	2	0.01	0
ERR4918416_bin.2.fa	Photobacterium_phosphoreum	2	61.4	0	61.4	0	0	0
ERR9360703bin.1.fa	Pseudomonas_aeruginosa	2	50.86	0	50.86	0	0	0
ERR9360683bin.1.fa	Pseudomonas_aeruginosa	1	62.06	0	62.07	0	0.01	0
ERR4918all_bin.6.fa	Ruminococcaceae	3	85.79	0	85.79	0	0	0
ERR9358559bin.1.fa	Ruminococcaceae	1	85.79	0	85.79	0	0	0
ERR9358583bin.1.fa	Ruminococcaceae	1	85.79	0	85.79	0	0	0
ERR9358598bin.1.fa	Ruminococcaceae	1	85.79	0	85.79	0	0	0
ERR9360680bin.1.fa	Ruminococcaceae	1	85.79	0	85.79	0	0	0
ERR9360726bin.2.fa	Ruminococcaceae	1	85.79	0	85.79	0	0	0
poorBins_bin.4.fa	Ruminococcaceae	3	85.12	0	85.12	0	0	0
trialA_bin.1.fa	Ruminococcaceae	1	85.12	0	85.12	0	0	0
ERR4918566_bin.2.fa	Aliivibrio	4	98.54	0.091	97.99	0.09	-0.55	-0.001
ERR4918736_bin.2.fa	Photobacterium_phosphoreum	5	97.12	0.331	97.12	0.33	0	-0.001
ERR9360680bin.2.fa	Pseudomonas_aeruginosa	3	84.69	0.931	84.37	0.93	-0.32	-0.001
trialB_bin.6.fa	Ruminococcaceae	2	57.97	0.671	57.98	0.67	0.01	-0.001
ERR9358583bin.2.fa	Pseudomonas_aeruginosa	2	59.92	1.312	59.92	1.31	0	-0.002
ERR9358576bin.1.fa	Pseudomonas_aeruginosa	1	53.37	0.552	53.38	0.55	0.01	-0.002
ERR9360662bin.1.fa	Pseudomonas_aeruginosa	12	77.58	0.862	77.59	0.86	0.01	-0.002
ERR4918713_bin.1.fa	Brevinema	2	92.13	1.123	92.13	1.12	0	-0.003
ERR4918712_bin.2.fa	Brevinema	1	85.95	1.123	85.96	1.12	0.01	-0.003
trialB_bin.5.fa	Leuconostoc_citreum	4	60.32	0.333	59.76	0.33	-0.56	-0.003
ERR4918495_bin.1.fa	Mycoplasmoidaceae	1	94.48	1.153	94.49	1.15	0.01	-0.003
ERR4918604_bin.1.fa	Mycoplasmoidaceae	1	95.25	1.153	95.26	1.15	0.01	-0.003
ERR4918529_bin.1.fa	Photobacterium_phosphoreum	4	64.83	2.463	64.84	2.46	0.01	-0.003
ERR4918615_bin.3.fa	Photobacterium_phosphoreum	14	88.73	0.513	88.74	0.51	0.01	-0.003
ERR4918651_bin.1.fa	Photobacterium_phosphoreum	8	96.84	2.153	96.85	2.15	0.01	-0.003
ERR4918480_bin.1.fa	Mycoplasmoidaceae	2	95.25	0.384	95.26	0.38	0.01	-0.004
ERR4918551_bin.1.fa	Mycoplasmoidaceae	1	95.25	0.384	95.26	0.38	0.01	-0.004
ERR4918566_bin.1.fa	Mycoplasmoidaceae	1	96.02	0.384	96.03	0.38	0.01	-0.004
ERR4918592_bin.2.fa	Mycoplasmoidaceae	1	92.17	0.384	92.18	0.38	0.01	-0.004
ERR4918656_bin.1.fa	Photobacterium_phosphoreum	1	95.25	0.384	95.26	0.38	0.01	-0.004
ERR9358533bin.1.fa	Pseudomonas_aeruginosa	13	94.93	0.477	94.61	0.45	-0.32	-0.027
ERR9360726bin.1.fa	Pseudomonas_aeruginosa	16	96.43	0.96	95.78	0.93	-0.65	-0.03
ERR4918411_bin.1.fa	Photobacterium_phosphoreum	11	88.69	0.266	88.7	0.23	0.01	-0.036
ERR9360679bin.1.fa	Pseudomonas_aeruginosa	11	98.37	0.192	96.43	0.14	-1.94	-0.052
ERR9358554bin.1.fa	Pseudomonas_aeruginosa	11	98.46	0.354	97.49	0.3	-0.97	-0.054
ERR9358562bin.1.fa	Pseudomonas_aeruginosa	6	98.7	0.516	95.45	0.46	-3.25	-0.056
ERR9358610bin.1.fa	Pseudomonas_aeruginosa	5	98.7	0.516	96.43	0.46	-2.27	-0.056
ERR9358604bin.1.fa	Pseudomonas_aeruginosa	5	96.03	0.516	94.09	0.46	-1.94	-0.056
ERR9360717bin.1.fa	Pseudomonas_aeruginosa	6	98.7	0.516	97.08	0.46	-1.62	-0.056
ERR9358573bin.1.fa	Pseudomonas_aeruginosa	8	98.7	0.516	97.73	0.46	-0.97	-0.056
ERR9360657bin.1.fa	Pseudomonas_aeruginosa	7	98.62	0.679	97.01	0.3	-1.61	-0.379
ERR9358645bin.1.fa	Pseudomonas_aeruginosa	12	99.67	0.841	96.75	0.46	-2.92	-0.381
